# Supplementary material for: Hepatic Fat Quantification Using Beta Distribution and a Probabilistic Neural Network in a Prepubertal Male Cohort
Source: Diagnostics (Basel). 2026 May 14;16(10):1489. doi: 10.3390/diagnostics16101489 (PMC13206022; doi:10.3390/diagnostics16101489)
Supplement: Supplementary file 1 [file diagnostics-16-01489-s001.zip]

Archive with 1 entries (1 files):
- diagnostics-4241608-supplementary.pdf
